# Supplementary material for: Effects of Heat Waves on Hospitalizations, Emergency Department Visits, and Outpatient Care in Frail Older Adults: A Systematic Review and Meta-Analysis
Source: Diseases. 2026 May 18;14(5):176. doi: 10.3390/diseases14050176 (PMC13205340; doi:10.3390/diseases14050176)
Supplement: Supplementary file 1 [file diseases-14-00176-s001.zip]

Archive with 1 entries (1 files):
- diseases-4262669-supplementary.pdf
